# Supplementary material for: Equine Hoof Progenitor Cells Display Increased Mitochondrial Metabolism and Adaptive Potential to a Highly Pro-Inflammatory Microenvironment
Source: Int J Mol Sci. 2023 Jul 14;24(14):11446. doi: 10.3390/ijms241411446 (PMC10379971; doi:10.3390/ijms241411446)
Supplement: Supplementary file 1 [file ijms-24-11446-s001.zip]

Archive with 1 entries (1 files):
- ijms-2454175-supplementary.pdf
